# Supplementary material for: Thermal Decomposition of Date Seed/Polypropylene Homopolymer: Machine Learning CDNN, Kinetics, and Thermodynamics
Source: Polymers (Basel). 2025 Jan 23;17(3):307. doi: 10.3390/polym17030307 (PMC11820839; doi:10.3390/polym17030307)
Supplement: Supplementary file 1 [file polymers-17-00307-s001.zip]

Archive with 1 entries (1 files):
- polymers-3382766-supplementary.pdf
